# Supplementary material for: Phenolic Extract from Aralia nudicaulis L. Rhizomes Inhibits Cellular Oxidative Stresses
Source: Molecules. 2021 Jul 23;26(15):4458. doi: 10.3390/molecules26154458 (PMC8347711; doi:10.3390/molecules26154458)
Supplement: Supplementary file 1 [file molecules-26-04458-s001.zip]

Archive with 1 entries (1 files):
- molecules-1280960-supplementary.pdf
